# Supplementary material for: Validation and Application of Quantitative Methods for D-Lactic Acid and L-Lactic Acid Determination in Lactic Acid Bacteria
Source: Foods. 2026 Apr 29;15(9):1537. doi: 10.3390/foods15091537 (PMC13163314; doi:10.3390/foods15091537)
Supplement: Supplementary file 1 [file foods-15-01537-s001.zip]

Archive with 1 entries (1 files):
- foods-4176748-supplementary.xlsx
