# Supplementary material for: Validation and Application of Quantitative Methods for D-Lactic Acid and L-Lactic Acid Determination in Lactic Acid Bacteria
Source: Foods. 2026 Apr 29;15(9):1537. doi: 10.3390/foods15091537 (PMC13163314; doi:10.3390/foods15091537)
Supplement: Supplementary file 1 [file foods-15-01537-s001.zip › foods-4176748-supplementary.xlsx]

## Sheet: Table S1
	Table S1 Information of the experimental strains
	Number	Latin name	Strain ID
	1	Bifidobacterium adolescentis	CICC 6070T
	2	Bifidobacterium animalis subsp. animalis	CICC 6250T
	3	Bifidobacterium animalis subsp. lactis	CICC 10133R
	4	Bifidobacterium animalis subsp. lactis	CICC 10036R
	5	Bifidobacterium animalis subsp. lactis	CICC 10067R
	6	Bifidobacterium bifidum	CICC 10274R
	7	Bifidobacterium breve	CICC 10030R
	8	Bifidobacterium longum subsp. longum	CICC 10068R
	9	Bifidobacterium longum subsp. infantis	CICC 10175R
	10	Bifidobacterium longum subsp. infantis	CICC 10168R
	11	Bifidobacterium longum subsp. infantis	CICC 6069
	12	Lactobacillus acidophilus	CICC 10009R
	13	Lactobacillus crispatus	CICC 24879
	14	Lactobacillus delbrueckii subsp. bulgaricus	CICC 6047
	15	Lactobacillus delbrueckii subsp. lactis	CICC 25164
	16	Lactobacillus gasseri	CICC 24878T
	17	Lactobacillus helveticus	CICC 10275R
	18	Lactobacillus johnsonii	CICC 6252T
	19	Lactobacillus kefiranofaciens subsp. kefiranofaciens	CICC 25167
	20	Lacticaseibacillus casei	CICC 6117T
	21	Lacticaseibacillus paracasei	CICC 24987
	22	Lacticaseibacillus rhamnosus	CICC 10063R
	23	Lacticaseibacillus rhamnosus	CICC 10029R
	24	Lacticaseibacillus rhamnosus	CICC 10022R
	25	Limosilactobacillus fermentum	CICC 10053R
	26	Limosilactobacillus reuteri	CICC 10276R
	27	Lactiplantibacillus plantarum	CICC 25205
	28	Ligilactobacillus salivarius	CICC 25161
	29	Latilactobacillus curvatus	CICC 25172
	30	Latilactobacillus sakei	CICC 6245T
	31	Streptococcus thermophilus	CICC 6038
	32	Lactococcus lactis subsp. lactis	CICC 6246T
	33	Lactococcus cremoris	CICC 24337T
	34	Leuconostoc mesenteroides subsp. mesenteroides	CICC 25070T
	35	Leuconostoc mesenteroides subsp. cremoris	CICC 22181
	36	Pediococcus acidilactici	CICC 25166
	37	Pediococcus pentosaceus	CICC 25165
	38	Weizmannia coagulans	CICC 25162
	"T": the type strain

## Sheet: Table S2
	Table S2 Determination of the calibration curve
	D-lactic acid							L-lactic acid
	Standard solution conc. (μg/mL)	Average peak area (mAU) （n=3）	Variance S2	F=S72/S12	Fcrit (α=0.01)	Relative residual percentages (OLS) (%)	Relative residual percentages (WLS) (%)	Standard solution conc. (μg/mL)	Average peak area (mAU) （n=3）	Variance S2	F=S72/S12	Fcrit (α=0.01)	Relative residual percentages (OLS) (%)	Relative residual percentages (WLS) (%)
	1.005	0.108733	2.40333e-06	36012.8	99	49.3928	0.23584	1.013	0.112267	8.69333e-06	5344.98	99	73.1636	0.135724
	10.05	1.13303	0.00152106			0.416395	-1.74663	10.125	1.16063	0.000809763			1.88703	-1.11013
	20.1	2.31927	0.00164334			0.786412	0.229766	20.25	2.34037	4.30433e-05			0.321135	-0.546413
	40.2	4.5963	0.00472341			-1.08762	-0.845648	40.5	4.6848	0.00308644			-0.753122	-0.584634
	80.4	9.33103	0.0125335			-0.0765317	0.5651	81	9.4251	0.0400427			-0.739313	-0.0583208
	160.8	18.6826	0.0150118			-0.204549	0.634355	162	18.9971	0.0387824			-0.252382	0.689207
	201	23.4647	0.0865507			0.224242	1.10652	202.5	23.8761	0.0464657			0.235025	1.2329
	Linear equation (WLS): y=0.1155x-0.0076							Linear equation (WLS): y=0.1165x-0.0059

## Sheet: Figure S1
	Weighted least squares method (WLS)							Ordinary least squares method (OLS)
	Figure S1. Relative residual percentages versus standard solution concentration for different regression methods of calibration curves: (A) weighted least squares (WLS) with weighting factor 1/X2 for D-lactic acid; (B) ordinary least squares (OLS) for D-lactic acid; (C) weighted least squares (WLS) with weighting factor 1/X2 for L-lactic acid; (D) ordinary least squares (OLS) for L-lactic acid.

## Sheet: Table S3
	Table S3 Verification results of Linearity and range
	D-lactic acid							L-lactic acid
	Spiked conc. (μg/mL)	Theoretical conc.(μg/mL)	Average peak area (mAU) （n=10）	mean detected conc. (μg/mL)(n=10)	SD	RSD%	Mean recovery%	Spiked conc. (μg/mL)	Theoretical conc.(μg/mL)	Average peak area (mAU) （n=10）	mean detected conc. (μg/mL)(n=10)	SD	RSD%	Mean recovery%
	0.799	1.3984	0.14401	1.40789	0.0401878	2.85447	101.187	0.829	4.36663	0.48395	4.3447	0.0167681	0.388437	97.3542
	8.1467	9.4402	0.99716	8.92433	0.250061	2.80201	93.6677	10.425	14.6117	1.69688	14.769	0.293378	1.98645	101.508
	32.5868	33.8608	3.95256	34.2871	0.569683	1.66151	101.308	41.7	45.8236	5.44221	45.9742	0.39258	0.853912	100.361
	81.467	82.702	9.73614	84.3614	0.951435	1.12781	102.037	104.25	108.247	12.8788	107.868	0.683552	0.633695	99.6357
	154.787	155.964	18.4402	159.721	3.24884	2.03407	102.427	156.375	160.267	18.8997	157.979	3.36898	2.13255	98.5368
	194.75	195.927	22.5135	194.988	1.41179	0.724039	99.5046	198.075	201.883	24.0578	200.909	4.29882	2.13968	99.5083
	matrix-matched calibration curve (WLS): y=0.1156x-0.0232							matrix-matched calibration curve (WLS): y=0.1191x-0.040
	% ME=mM/mS*100=100.09							% ME=mM/mS*100=102.23

## Sheet: Table S4
	Table S4 Calculation of uncertainty
	Uncertainty associated with the calibration curve								Uncertainty introduced by volume
	D-lactic acid				L-lactic acid				Uncertainty introduced by the volumetric flask during standard solution preparation
	Standard solution conc. xi (μg/mL)	Peak area yi (mAU)	Weighting factor wi	Peak area of the sample (N=6)	Standard solution conc. xi (μg/mL)	Peak area yi (mAU)	Weighting factor wi	Peak area of the sample (N=6)	Volumetric Flask	Maximum Permissible Error (ml)	Standard Uncertainty (ml)	Relative Standard Uncertainty	Relative Standard Uncertainty due to Solution Expansion	Relative Combined Standard Uncertainty
	1.005	0.108733	0.990075	10.9613	1.013	0.112267	0.974498	11.4607	5 ml volumetric flask	0.02	0.02/√6=0.0082	0.0082/5=0.0016	0.0006	0.0017
	10.05	1.13303	0.00990075	10.9669	10.125	1.16063	0.00975461	11.4563
	20.1	2.31927	0.00247519	10.9558	20.25	2.34037	0.00243865	11.4392	10 ml volumetric flask	0.02	0.02/√6=0.0082	0.0082/10=0.0008		0.001
	40.2	4.5963	0.000618797	10.9714	40.5	4.6848	0.000609663	11.3988
	80.4	9.33103	0.000154699	10.9546	81	9.4251	0.000152416	11.436	50 ml volumetric flask	0.05	0.05/√6=0.0204	0.0204/50=0.0004		0.0007
	160.8	18.6826	3.86748e-05	10.9412	162	18.9971	3.81039e-05	11.4127
	201	23.4647	2.47519e-05	/	202.5	23.8761	2.43865e-05	/	Uncertainty introduced by the pipette during standard solution preparation
	y=0.1155x-0.0076				y=0.1165x-0.0059				Pipette	Volume Transferred (μL)	Capacity Tolerance (%)	Relative Standard Uncertainty	Relative Standard Uncertainty due to Solution Expansion	Relative Combined Standard Uncertainty
	Correlation Coefficient R2=0.9999				Correlation Coefficient R2=0.9999				1000 μL pipette	500-1000	1	0.01/√6=0.0041	0.0006	0.0041
	Mean detected conc.of one sample (N=6): 94.9449 μg/mL				Mean detected conc.of one sample (N=6):98.1961 μg/mL				200 μL pipette	200	1.5	0.015/√6=0.0061		0.0062
	U（C）=0.1350 μg/mL				U（C）=0.2269 μg/mL					120	2	0.02/√6=0.0082		0.0082
	relative standard uncertainty Urel（C）=0.0014				relative standard uncertainty Urel（C）=0.0023				100 μL pipette	50-70	3	0.03/√6=0.0122		0.0123
	Uncertainty associated with the calibration curve U（C）								Uncertainty introduced during sample dilution
	=DISPIMG("ID_91814BA475544EC98507472BF94CE31A",1)								Item	Maximum Permissible Error (ml)	Relative Standard Uncertainty	Relative Standard Uncertainty due to Solvent Expansion	Relative Combined Standard Uncertainty
	where aw: the slope of the calibration curve in WLS regression method; yobs: observed analytical responses of N repeated measurements (mAU) (N=6); xpred: the average concentration of D/L-lactic acid obtained by N repeated measurements (N=6); x‾: the average of n calibration curve data (n=7); wi: weighting factor; yfi: The fitted response values at each standard concentration point.								10 mL volumetric flask	0.02ml	0.0008	0.0006	0.001
									100 μL pipette	0.02	0.0082		0.0082

## Sheet: Table S5
		Table S5 The peak purity match value
		Strain ID	D-lactic acid	L-lactic acid
		CICC 10063R	960	1000
		CICC 10009R	999	999
		CICC 10068R	/	998
		CICC 10036R	/	996
		CICC 6047	1000	/
		CICC 6069	/	994
		“/” : not detected.
